# Supplementary material for: Altered Microbial Composition of Drug-Sensitive and Drug-Resistant TB Patients Compared with Healthy Volunteers
Source: Microorganisms. 2021 Aug 18;9(8):1762. doi: 10.3390/microorganisms9081762 (PMC8398572; doi:10.3390/microorganisms9081762)
Supplement: Supplementary file 1 [file microorganisms-09-01762-s001.zip]

Archive with 1 entries (1 files):
- microorganisms-1323368-supplementary.pdf
